# Supplementary material for: Observed RET-Positive Findings Across Routine Comprehensive Genomic Profiling Platforms in Japan: A Nationwide Descriptive Benchmark
Source: Cancers (Basel). 2026 May 26;18(11):1735. doi: 10.3390/cancers18111735 (PMC13255864; doi:10.3390/cancers18111735)
Supplement: Supplementary file 1 [file cancers-18-01735-s001.zip]

Archive with 1 entries (1 files):
- cancers-4289343-supplementary.pdf
